# Supplementary material for: Accuracy of genomic prediction for growth and carcass traits in Chinese triple-yellow chickens
Source: BMC Genet. 2014 Oct 15;15:110. doi: 10.1186/s12863-014-0110-y (PMC4201679; doi:10.1186/s12863-014-0110-y)
Supplement: Additional file 1: Table S1. — Correlations between corrected phenotypic values and genomic predictions for the birds in the test sets. [file 12863_2014_110_MOESM1_ESM.xlsx]

## Sheet: Table S1
Table S1. Correlations between corrected phenotypic values and genomic predictions for the birds in the test sets
Scenario	Trait1	BLUP_pooled	BLUP_fold1	BLUP_fold2	BLUP_fold3	BLUP_fold4	GBLUP_pooled	GBLUP_fold1	GBLUP_fold2	GBLUP_fold3	GBLUP_fold4	BayesLASSO_pooled	BayesLASSO_fold1	BayesLASSO_fold2	BayesLASSO_fold3	BayesLASSO_fold4	BayesMix4_pooled	BayesMix4_fold1	BayesMix4_fold2	BayesMix4_fold3	BayesMix4_fold4
Family sample	BW6	-0.078	-0.039	-0.205	-0.05	-0.176	0.448	0.533	0.318	0.423	0.518	0.449	0.532	0.315	0.425	0.52	0.463	0.562	0.326	0.473	0.493
	BW12	0.014	0.087	-0.143	-0.016	-0.037	0.449	0.472	0.393	0.442	0.529	0.452	0.48	0.392	0.448	0.532	0.468	0.484	0.437	0.436	0.567
	EP	-0.009	-0.085	-0.055	-0.056	0.063	0.252	0.268	0.22	0.153	0.35	0.255	0.269	0.225	0.149	0.347	0.239	0.271	0.225	0.119	0.339
	BMP	0.092	0.307	0.138	0.261	0.137	0.251	0.295	0.21	0.264	0.309	0.251	0.293	0.21	0.26	0.303	0.254	0.249	0.202	0.304	0.31
	LMP	0.152	0.114	0.114	-0.11	0.051	0.188	0.284	0.054	0.238	0.179	0.183	0.285	0.041	0.234	0.174	0.176	0.277	0.038	0.235	0.173
Random sample	BW6	0.194	0.195	0.211	0.213	0.211	0.525	0.522	0.524	0.536	0.544	0.525	0.523	0.523	0.536	0.544	0.536	0.531	0.536	0.546	0.553
	BW12	0.107	0.109	0.136	0.134	0.127	0.487	0.478	0.492	0.511	0.509	0.487	0.478	0.491	0.511	0.51	0.506	0.5	0.504	0.529	0.526
	EP	0.313	0.323	0.323	0.337	0.323	0.395	0.399	0.406	0.413	0.399	0.394	0.397	0.405	0.411	0.399	0.39	0.394	0.4	0.407	0.395
	BMP	0.237	0.231	0.259	0.269	0.24	0.313	0.31	0.328	0.341	0.31	0.312	0.309	0.328	0.34	0.309	0.333	0.331	0.346	0.36	0.326
	LMP	0.326	0.341	0.33	0.335	0.342	0.43	0.436	0.441	0.434	0.432	0.43	0.435	0.441	0.434	0.432	0.428	0.434	0.438	0.431	0.429
1 BW6=body weight at 6th weeks; BW12=body weight at 12th weeks; EP=eviscerating percentage; BMP=breast muscle percentage; LMP=leg muscle percentage.
